# Supplementary material for: Identification of a Hypomorphic FANCG Variant in Bernese Mountain Dogs
Source: Genes (Basel). 2022 Sep 21;13(10):1693. doi: 10.3390/genes13101693 (PMC9601343; doi:10.3390/genes13101693)
Supplement: Supplementary file 1 [file genes-13-01693-s001.zip]

Archive with 9 entries (9 files):
- Figure S1.pdf
- Figure S2.pdf
- Figure S3.pdf
- Figure S4.pdf
- Figure S5.pdf
- Figure S6.pdf
- Figure S7.pdf
- Table S1.pdf
- Table S2.pdf
